# Supplementary material for: Population Diversity of Rice Stripe Virus-Derived siRNAs in Three Different Hosts and RNAi-Based Antiviral Immunity in Laodelphgax striatellus
Source: PLoS One. 2012 Sep 28;7(9):e46238. doi: 10.1371/journal.pone.0046238 (PMC3460854; doi:10.1371/journal.pone.0046238)
Supplement: Table S1 — Primers used in Dcr-2 and Ago 2 cloning, in vitro transcription and northern blot. (XLS) [file pone.0046238.s003.xls]

## Sheet: Sheet1
Supplemental Table S1: Primers used in our experiments
RSV-RNA1-F	5’-ACACAAAGTCCAGAGGAAAACAA-3’
RSV-RNA1-R	5’-ACACATAGTCAGAGGAAAAA-3’
RSV-RNA2-F	5’-ACACAAAGTCCTGGGTATATAAGC-3’
RSV-RNA2-R	5’-ACACAAAGTCTGGGTATAACTTCTT-3’
RSV-RNA3-F	5’-ACACAAAGTCCTGGGTAAAATAG-3’
RSV-RNA3-R	5’-ACACAAAGTCTGGGTAATAAAAT-3’
RSV-RNA4-F	5’-ACACAAAGTCCAGGGCATTTGT-3’
RSV-RNA4-R	5’-ACACAAAGTCAGGGCATATCTT-3’
Dicer 2-F1	5’-CACCATGCGATCCTACATCCAATC-3’
Dicer 2-R1	5’-GATATCGATAGGCTCCTGTTCGGT-3’
Dicer 2-F2	5’-GACCGAGACTTCCAATTCGGAATG-3’
Dicer 2-R2	5’-AATGTCGACCAGTTTCACTTGTTCGAT-3’
Ago2-F	5’-CAAGCCTCGACGTATGTTTAGGCC-3’
Ago2-R	5’-CGTGTCAACGATGGTGCCAGC-3’
dsAgo2-F1	5’-ggatccTAATACGACTCACTATAGGGAGAATGTTTAGGCCAATCATGGAAG-3’
dsAgo2-R1	5’-ATTTGGTATTCCACTTTTAGTCCCTTGATATATTTCTC-3’
dsAgo2-F2	5’-ATGTTTAGGCCAATCATGGAAGCATTCAG-3’
dsAgo2-R2	5’-ggatccTAATACGACTCACTATAGGGAGAATTTGGTATTCCACTTTTAGTCCCTTGAT-3’
dsGFP-F1	5’-ggatccTAATACGACTCACTATAGGGAGAAAAGGGCGAGGAGCTGTTCACCG-3’
dsGFP-R1	5’-CAGCAGGACCATGTGATCGCGC-3’
dsGFP-F2	5’-AAGGGCGAGGAGCTGTTCACCG-3’
dsGFP-R2	5’-ggatccTAATACGACTCACTATAGGGAGAACAGCAGGACCATGTGATCGCGC-3’
QAgo2-F	5’-TCAGAAGTGTTCGTTCAATGATTTACG-3’
QAgo2-R	5’-GCGTTGAAAGTATTCACCAACAGTC-3’
18s rRNA-F	5’-GCGGCATGCTACTGGCAACATAC-3’
18s rRNA-R	5’-GATAGGCTTGTCCTCTGACAGAGC-3’
RSV1-T7probe-F	5’-ggatccTAATACGACTCACTATAGGGAGAATTCATGTGTATGCTATTGA-3’
RSV2-T7probe-F	5’-ggatccTAATACGACTCACTATAGGGAGAAGAAGATGCTGTTGTTCTTA-3’
RSV3-T7probe-F	5’-ggatccTAATACGACTCACTATAGGGAGAGCACAACTCACTCCCTAAGT-3’
RSV4-T7probe-F	5’-ggatccTAATACGACTCACTATAGGGAGACCTCCGCATAATAGACAAGT-3’
RSV1-T7probe-R	5’-CAGGGCACTTGAATCTCCCCTTTGTAGGC-3’
RSV2-T7probe-R	5’-TGCAAGTTCAGCTCTACTGGGAATAGATCC-3’
RSV3-T7probe-R	5’-TGCCATCTTCCTTCTTCTTGTCAGCCAGGT-3’
RSV4-T7probe-R	5’-AACCAAAGAGTTCTAGAGATGACACAGTTC-3’
